# Supplementary material for: Effect and Analysis of Bacterial Lysates for the Treatment of Recurrent Urinary Tract Infections in Adults
Source: Pathogens. 2020 Feb 6;9(2):102. doi: 10.3390/pathogens9020102 (PMC7168004; doi:10.3390/pathogens9020102)
Supplement: Supplementary file 1 [file pathogens-09-00102-s001.zip]

Archive with 4 entries (4 files):
- Figure S1..pptx
- ompa sequences.txt
- Table S1..xlsx
- Table S2..xlsx
