# Supplementary material for: Effect and Analysis of Bacterial Lysates for the Treatment of Recurrent Urinary Tract Infections in Adults
Source: Pathogens. 2020 Feb 6;9(2):102. doi: 10.3390/pathogens9020102 (PMC7168004; doi:10.3390/pathogens9020102)
Supplement: Supplementary file 1 [file pathogens-09-00102-s001.zip › ompa sequences.txt]

>CP028703.1_ME8067
GGTGTTGCCAGTAACCGGGTTGGATTCGCCCATACCACGTGCGGAGATCTTGTCTGCCGGGATACCTTTG
GAGATCAGGTAATCAACAACAGACTGAGCACGGCGCTCGGACAGACCCTGGTTGTAAGCGTCAGAACCGA
TGCGGTCGGTGTAACCCAGAACAACTACGGAACCGTCTTTCGGATCCAGGTTGCTCAGCTGGCTGTACAG
CTGATCCAGAGCAGCCTGACCTTCCGGTTTCAGGGTTGCTTTGTTGAAGTTGAACAGAACGTCAGACTTC
AGAGTGAAGTGCTTGGTCTGTACTTCCGGTGCCGGAGCTGGAGCCGGAGCAACTACTGGAGCTGCTTCGC
CCTGACCGAAACGGTAGGAAACACCCAGGCTCAGCATGCCGTTGTCCGGACGAGTGCCGATGGTGTGTGC
GTCACCGATGTTGTTGGTCCACTGGTATTCCAGACGGGTAGCGATTTCAGGAGTGATCGCGTACTCAACA
CCGCCAGCGAAGACCGGAGAAACGCCGGTGTCGTGGTTTTTACCATAAACGTTGGATTTAGTGTCTGCAC
GCCATACCATGCCACCCAGACGAGTGTAGATGTCCAGGTCGTCAGTGATTGGGTAACCCAGTTTAGCGGT
CAGTTGAACGCCCTGAGCTTTGTATGCACCGTTTTCAACGCTGCCTTTGTACGGCATACGACCTAACCAG
TCGTAACCCATTTCAAAGCCAACATACGGGTTAACCTGGTAACCACCAAAAGCACCAGCGCCCAGTTGGT
TTTCATGGGTCGGGCCATTGTTGTTGATGAAACCAGTGTCATGGTACTGGGACCAGCCCAGTTTAGCACC
AGTGTACCAGGTGTTATCTTTCGGAGCGGCCTGCGCTACGGTAGCGAAACCAGCCAGTGCCACTGCAATC
GCGATAGCT

>CP028702.1_J53
GGTGTTGCCAGTAACCGGGTTGGATTCGCCCATACCACGTGCGGAGATCTTGTCTGCCGGGATACCTTTG
GAGATCAGGTAATCAACAACAGACTGAGCACGGCGCTCGGACAGACCCTGGTTGTAAGCGTCAGAACCGA
TGCGGTCGGTGTAACCCAGAACAACTACGGAACCGTCTTTCGGATCCAGGTTGCTCAGCTGGCTGTACAG
CTGATCCAGAGCAGCCTGACCTTCCGGTTTCAGGGTTGCTTTGTTGAAGTTGAACAGAACGTCAGACTTC
AGAGTGAAGTGCTTGGTCTGTACTTCCGGTGCCGGAGCTGGAGCCGGAGCAACTACTGGAGCTGCTTCGC
CCTGACCGAAACGGTAGGAAACACCCAGGCTCAGCATGCCGTTGTCCGGACGAGTGCCGATGGTGTGTGC
GTCACCGATGTTGTTGGTCCACTGGTATTCCAGACGGGTAGCGATTTCAGGAGTGATCGCGTACTCAACA
CCGCCAGCGAAGACCGGAGAAACGCCGGTGTCGTGGTTTTTACCATAAACGTTGGATTTAGTGTCTGCAC
GCCATACCATGCCACCCAGACGAGTGTAGATGTCCAGGTCGTCAGTGATTGGGTAACCCAGTTTAGCGGT
CAGTTGAACGCCCTGAGCTTTGTATGCACCGTTTTCAACGCTGCCTTTGTACGGCATACGACCTAACCAG
TCGTAACCCATTTCAAAGCCAACATACGGGTTAACCTGGTAACCACCAAAAGCACCAGCGCCCAGTTGGT
TTTCATGGGTCGGGCCATTGTTGTTGATGAAACCAGTGTCATGGTACTGGGACCAGCCCAGTTTAGCACC
AGTGTACCAGGTGTTATCTTTCGGAGCGGCCTGCGCTACGGTAGCGAAACCAGCCAGTGCCACTGCAATC
GCGATAGCT

>CP027104.1_RM14715
GGTGTTGCCAGTAACCGGGTTGGATTCGCCCATACCACGTGCGGAGATTTTGTCTGCCGGGATACCTTTA
GAGATCAGGTAATCAACAACGGACTGAGCACGACGCTCGGACAGAGCCTGGTTATAAGCGTCAGAACCGA
TGCGGTCAGTGTAACCCAGAACAACTACGGAACCGTCTTTCGGATCCAGGTTGCTCAGCTGGCTGTACAG
CTGATCCAGAGCAGCCTGACCTTCCGGTTTCAGGGTTGCTTTGTTGAAGGTGAACAGAACGTCAGACTTC
AGAGTGAAGTGCTTGGTCTGTACTTCCGGTGCCGGAGCTGGAGCCGGAGCAACTACTGGAGCTGCTTCGC
CCTGACCGAAACGGTAGGAAACACCCAGGCTCAGCATGCCGTTGTCCGGACGAGTGCCGATGGTGTGTGC
GTCCCCGATGTTGTTGGTCCACTGGTATTCCAGACGGGTAGCGATTTCAGGAGTGATCGCATACTCAACA
CCGCCAGCGAAGACCGGAGAAACGCCGGTGTCGTGGTCTTTAAAGGATGCGCCACCAGGTACGTTAGCCT
TGGTGTCTGCACGCCATACCATACCACCCAGACGAGTGTAGATGTCCAGATCGTCAGTGATTGGGTAACC
CAGTTTAGCGGTCAGCTGAACGCCCTGAGCTTTGTATGCGCCGTTGATGTTGTCGCCTTTGTACGGCATA
CGACCTAACCAGTCGTAACCCATTTCAAAGCCAACATACGGGTTAACCTGGTAACCACCAAAAGCACCTG
CACCCAGTTGGTTTTCGTGGGTCGGACCATTGTTAGGAATAAAACCAGTGTCATGGTACTGGGACCAGCC
CAGTTTAGCACCAGTGTACCAGGTGTTATCTTTCGGAGCGGCCTGCGCTACGGTAGCGAAACCAGCCAGT
GCCACTGCAATCGCGATAGCT

>CP027103.1_RM14723
GGTGTTGCCAGTAACCGGGTTGGATTCGCCCATACCACGTGCGGAGATTTTGTCTGCCGGGATACCTTTA
GAGATCAGGTAATCAACAACGGACTGAGCACGACGCTCGGACAGAGCCTGGTTATAAGCGTCAGAACCGA
TGCGGTCAGTGTAACCCAGAACAACTACGGAACCGTCTTTCGGATCCAGGTTGCTCAGCTGGCTGTACAG
CTGATCCAGAGCAGCCTGACCTTCCGGTTTCAGGGTTGCTTTGTTGAAGGTGAACAGAACGTCAGACTTC
AGAGTGAAGTGCTTGGTCTGTACTTCCGGTGCCGGAGCTGGAGCCGGAGCAACTACTGGAGCTGCTTCGC
CCTGACCGAAACGGTAGGAAACACCCAGGCTCAGCATGCCGTTGTCCGGACGAGTGCCGATGGTGTGTGC
GTCCCCGATGTTGTTGGTCCACTGGTATTCCAGACGGGTAGCGATTTCAGGAGTGATCGCATACTCAACA
CCGCCAGCGAAGACCGGAGAAACGCCGGTGTCGTGGTCTTTAAAGGATGCGCCACCAGGTACGTTAGCCT
TGGTGTCTGCACGCCATACCATACCACCCAGACGAGTGTAGATGTCCAGATCGTCAGTGATTGGGTAACC
CAGTTTAGCGGTCAGCTGAACGCCCTGAGCTTTGTATGCGCCGTTGATGTTGTCGCCTTTGTACGGCATA
CGACCTAACCAGTCGTAACCCATTTCAAAGCCAACATACGGGTTAACCTGGTAACCACCAAAAGCACCTG
CACCCAGTTGGTTTTCGTGGGTCGGACCATTGTTAGGAATAAAACCAGTGTCATGGTACTGGGACCAGCC
CAGTTTAGCACCAGTGTACCAGGTGTTATCTTTCGGAGCGGCCTGCGCTACGGTAGCGAAACCAGCCAGT
GCCACTGCAATCGCGATAGCT

>CP027701.1_675SK2
GGTGTTGCCAGTAACCGGGTTGGATTCGCCCATACCACGTGCGGAGATCTTGTCTGCCGGGATACCTTTG
GAGATCAGGTAATCAACAACAGACTGAGCACGGCGCTCGGACAGACCCTGGTTGTAAGCGTCAGAACCGA
TGCGGTCGGTGTAACCCAGAACAACTACGGAACCGTCTTTCGGATCCAGGTTGCTCAGCTGGCTGTACAG
CTGATCCAGAGCAGCCTGACCTTCCGGTTTCAGGGTTGCTTTGTTGAAGTTGAACAGAACGTCAGACTTC
AGAGTGAAGTGCTTGGTCTGTACTTCCGGTGCCGGAGCTGGAGCCGGAGCAACTACTGGAGCTGCTTCGC
CCTGACCGAAACGGTAGGAAACACCCAGGCTCAGCATGCCGTTGTCCGGACGAGTGCCGATGGTGTGTGC
GTCACCGATGTTGTTGGTCCACTGGTATTCCAGACGGGTAGCGATTTCAGGAGTGATCGCGTACTCAACA
CCGCCAGCGAAGACCGGAGAAACGCCGGTGTCGTGGTTTTTACCATAAACGTTGGATTTAGTGTCTGCAC
GCCATACCATGCCACCCAGACGAGTGTAGATGTCCAGGTCGTCAGTGATTGGGTAACCCAGTTTAGCGGT
CAGTTGAACGCCCTGAGCTTTGTATGCACCGTTTTCAACGCTGCCTTTGTACGGCATACGACCTAACCAG
TCGTAACCCATTTCAAAGCCAACATACGGGTTAACCTGGTAACCACCAAAAGCACCAGCGCCCAGTTGGT
TTTCATGGGTCGGGCCATTGTTGTTGATGAAACCAGTGTCATGGTACTGGGACCAGCCCAGTTTAGCACC
AGTGTACCAGGTGTTATCTTTCGGAGCGGCCTGCGCTACGGTAGCGAAACCAGCCAGTGCCACTGCAATC
GCGATAGCT

>CP028166.1_CFSAN064036
GGTGTTGCCAGTAACCGGGTTGGATTCGCCCATACCACGTGCGGAGATCTTGTCTGCCGGGATACCTTTG
GAGATCAGGTAATCAACAACAGACTGAGCACGGCGCTCGGACAGACCCTGGTTGTAAGCGTCAGAACCGA
TGCGGTCGGTGTAACCCAGAACAACTACGGAACCGTCTTTCGGATCCAGGTTGCTCAGCTGGCTGTACAG
CTGATCCAGAGCAGCCTGACCTTCCGGTTTCAGGGTTGCTTTGTTGAAGTTGAACAGAACGTCAGACTTC
AGAGTGAAGTGCTTGGTCTGTACTTCCGGTGCCGGAGCTGGAGCCGGAGCAACTACTGGAGCTGCTTCGC
CCTGACCGAAACGGTAGGAAACACCCAGGCTCAGCATGCCGTTGTCCGGACGAGTGCCGATGGTGTGTGC
GTCACCGATGTTGTTGGTCCACTGGTATTCCAGACGGGTAGCGATTTCAGGAGTGATCGCGTACTCAACA
CCGCCAGCGAAGACCGGAGAAACGCCGGTGTCGTGGTTTTTACCATAAACGTTGGATTTAGTGTCTGCAC
GCCATACCATGCCACCCAGACGAGTGTAGATGTCCAGGTCGTCAGTGATTGGGTAACCCAGTTTAGCGGT
CAGTTGAACGCCCTGAGCTTTGTATGCACCGTTTTCAACGCTGCCTTTGTACGGCATACGACCTAACCAG
TCGTAACCCATTTCAAAGCCAACATACGGGTTAACCTGGTAACCACCAAAAGCACCAGCGCCCAGTTGGT
TTTCATGGGTCGGGCCATTGTTGTTGATGAAACCAGTGTCATGGTACTGGGACCAGCCCAGTTTAGCACC
AGTGTACCAGGTGTTATCTTTCGGAGCGGCCTGCGCTACGGTAGCGAAACCAGCCAGTGCCACTGCAATC
GCGATAGCT

>CP028308.1_E24377A
GGTGTTGCCAGTAACCGGGTTGGATTCGCCCATACCACGTGCGGAGATCTTGTCTGCCGGGATACCTTTG
GAGATCAGGTAATCAACAACAGACTGAGCACGGCGCTCGGACAGACCCTGGTTGTAAGCGTCAGAACCGA
TGCGGTCAGTGTAACCCAGAACAACTACGGAACCGTCTTTCGGATCCAGGTTGCTCAGCTGGCTGTACAG
CTGATCCAGAGCAGCCTGACCTTCCGGTTTCAGGGTTGCTTTGTTGAAGTTGAACAGAACGTCAGACTTC
AGAGTGAAGTGCTTGGTCTGTACTTCCGGTGCCGGAGCTGGAGCCGGAGCAACTACCGGAGCTGCTTCGC
CCTGACCGAAACGGTAGGAAACACCCAGGCTCAGCAGACCGTTGTCCGGACGAGTACCGATGGTGTTTGC
GTCACCGATGTTGTTGGTCCACTGGTATTCCAGACGGGTAGCGATTTCAGGAGTGATCGCGTACTCAACA
CCACCTGCGAAAACCGGAGAAACGCCAGTGTCGTGGTCTTTAAAGGATGCGCCACCAGGTACGTTAGCCT
TGGTGTCTGCACGCCATACCATACCACCCAGACGAGTGTATACGTCCAGATCGTCAGTGATTGGGTAACC
CAGTTTAGCAGTCAGTTGAACGCCCTGAGCTTTGTATGCTCCGTTGATGTTGTCGCCTTTGTACGGCATA
CGACCTAACCAGTCGTAACCCATTTCAAAACCAACATACGGGTTAACCTGGTAACCACCAAAAGCACCTG
CACCCAGTTGGTTTTCGTGGGTCGGACCATTGTTAGGAATAAAACCAGTGTCATGGTACTGGGACCAGCC
CAGTTTAGCACCAGTGTACCAGGTGTTATCTTTCGGAGCGGCCTGCGCTACGGTAGCGAAACCAGCCAGT
GCCACTGCAATCGCGATAGCT
