# Supplementary material for: Effect and Analysis of Bacterial Lysates for the Treatment of Recurrent Urinary Tract Infections in Adults
Source: Pathogens. 2020 Feb 6;9(2):102. doi: 10.3390/pathogens9020102 (PMC7168004; doi:10.3390/pathogens9020102)
Supplement: Supplementary file 1 [file pathogens-09-00102-s001.zip › Table S1..xlsx]

## Sheet: Hoja1
				Table S1. Patients follow up of the treatment with autologous BL
	Patient	M0	M1	M2	M3	M4	M5	M6	M7	M8	M9	M10	M11	M12	M13	M14	M15	M16	M17	M18	M19	M20	M21	M22	M23	M24	M25	M26	M27	M28	M29	M30	M31	M32
	1
	2
	3
	4
	5
	6
	7
	8
	9
	10
	11
	12
	13
			E. coli positive
			Non-E. coli bacteria positive
			Negative
			No info.
