# Supplementary material for: Effect and Analysis of Bacterial Lysates for the Treatment of Recurrent Urinary Tract Infections in Adults
Source: Pathogens. 2020 Feb 6;9(2):102. doi: 10.3390/pathogens9020102 (PMC7168004; doi:10.3390/pathogens9020102)
Supplement: Supplementary file 1 [file pathogens-09-00102-s001.zip › Table S2..xlsx]

## Sheet: Hoja1
						Table S2. Protein ID
		Method	Strain	Protein fraction (kDa)	Protein ID (%)
					OmpA (%)	OmpC (%)	NmpC (%)	Udp	Gpma	FimH	BamB (%)	BamC (%)
		OMPs	O75	~37	19.2	65.4	-	-	-	-	15.4	-
				~35	7.7	15.4	61.5	-	-	-	-	15.4
				~33	100	-	-	-	-	-	-	-
		Fimbrial structures	O75	~35	100	-	-	-	-	-	-	-
				~25	34.6	-	-	19.2	15.4	-	-	-
			O8	~35	-	8.4	91.6	-	-	-	-	-
				~25	18.7	-	-	-	18.7	25	-	-
			O6	~25	-	-	-	-	-	-	-	-
